# Supplementary material for: Increased Workload for Systematic Review Literature Searches of Diagnostic Tests Compared With Treatments: Challenges and Opportunities
Source: JMIR Med Inform. 2014 May 27;2(1):e11. doi: 10.2196/medinform.3037 (PMC4288066; doi:10.2196/medinform.3037)
Supplement: Supplementary file 1 [file medinform_v2i1e11_app1.xls]

## Sheet: sample_treatment
Type	CRG	URL	Title
diagnosis	airways	http://onlinelibrary.wiley.com/doi/10.1002/14651858.CD007394/full	Galactomannan detection for invasive aspergillosis in immunocompromized patients
diagnosis	ari	http://onlinelibrary.wiley.com/doi/10.1002/14651858.CD009175.pub2/full	Clinical symptoms and signs for the diagnosis of Mycoplasma pneumoniae in children and adolescents with community-acquired pneumonia
diagnosis	back	http://onlinelibrary.wiley.com/doi/10.1002/14651858.CD007431.pub2/full	Physical examination for lumbar radiculopathy due to disc herniation in patients with low-back pain
diagnosis	back	http://onlinelibrary.wiley.com/doi/10.1002/14651858.CD008686.pub2/full	Red flags to screen for malignancy in patients with low-back pain
diagnosis	back	http://onlinelibrary.wiley.com/doi/10.1002/14651858.CD008643.pub2/full	Red flags to screen for vertebral fracture in patients presenting with low-back pain
diagnosis	eyes	http://onlinelibrary.wiley.com/doi/10.1002/14651858.CD008081.pub2/full	Optical coherence tomography (OCT) for detection of macular oedema in patients with diabetic retinopathy
diagnosis	gynaeca	http://onlinelibrary.wiley.com/doi/10.1002/14651858.CD008054.pub2/full	Human papillomavirus testing versus repeat cytology for triage of minor cytological cervical lesions
diagnosis	infectn	http://onlinelibrary.wiley.com/doi/10.1002/14651858.CD008122.pub2/full	Rapid diagnostic tests for diagnosing uncomplicated P. falciparum malaria in endemic countries
diagnosis	infectn	http://onlinelibrary.wiley.com/doi/10.1002/14651858.CD009593.pub2/full	Xpert?½ MTB/RIF assay for pulmonary tuberculosis and rifampicin resistance in adults
diagnosis	muskinj	http://onlinelibrary.wiley.com/doi/10.1002/14651858.CD007427.pub2/full	Physical tests for shoulder impingements and local lesions of bursa, tendon or labrum that may accompany impingement
diagnosis	preg	http://onlinelibrary.wiley.com/doi/10.1002/14651858.CD009925/full	Second trimester serum tests for Down's Syndrome screening
diagnosis	renal	http://onlinelibrary.wiley.com/doi/10.1002/14651858.CD008691.pub2/full	Cardiac testing for coronary artery disease in potential kidney transplant recipients
diagnosis	stroke	http://onlinelibrary.wiley.com/doi/10.1002/14651858.CD007424.pub2/full	Magnetic resonance imaging versus computed tomography for detection of acute vascular lesions in patients presenting with stroke symptoms
treatment	airways	http://onlinelibrary.wiley.com/doi/10.1002/14651858.CD005604.pub3/full	Anti-histamines for prolonged non-specific cough in children
treatment	airways	http://onlinelibrary.wiley.com/doi/10.1002/14651858.CD002738.pub2/full	Beclomethasone versus placebo for chronic asthma
treatment	airways	http://onlinelibrary.wiley.com/doi/10.1002/14651858.CD001112.pub2/full	Caffeine for asthma
treatment	airways	http://onlinelibrary.wiley.com/doi/10.1002/14651858.CD003566.pub2/full	Cardioselective beta-blockers for chronic obstructive pulmonary disease
treatment	airways	http://onlinelibrary.wiley.com/doi/10.1002/14651858.CD004106.pub4/full	Combination fluticasone and salmeterol versus fixed dose combination budesonide and formoterol for chronic asthma in adults and children
treatment	airways	http://onlinelibrary.wiley.com/doi/10.1002/14651858.CD008532.pub2/full	Combination inhaled steroid and long-acting beta2-agonist in addition to tiotropium versus tiotropium or combination alone for chronic obstructive pulmonary disease
treatment	airways	http://onlinelibrary.wiley.com/doi/10.1002/14651858.CD001115/full	Continuous versus intermittent beta-agonists for acute asthma
treatment	airways	http://onlinelibrary.wiley.com/doi/10.1002/14651858.CD004823.pub4/full	Gastro-oesophageal reflux treatment for prolonged non-specific cough in children and adults
treatment	airways	http://onlinelibrary.wiley.com/doi/10.1002/14651858.CD002985/full	Gold as an oral corticosteroid sparing agent in stable asthma
treatment	airways	http://onlinelibrary.wiley.com/doi/10.1002/14651858.CD004436.pub2/full	Inhaled cromones for prolonged non-specific cough in children
treatment	airways	http://onlinelibrary.wiley.com/doi/10.1002/14651858.CD003792/full	Inspiratory muscle training for asthma
treatment	airways	http://onlinelibrary.wiley.com/doi/10.1002/14651858.CD002988/full	Intravenous beta2-agonists for acute asthma in the emergency department
treatment	airways	http://onlinelibrary.wiley.com/doi/10.1002/14651858.CD006322.pub2/full	Physical training for interstitial lung disease
treatment	airways	http://onlinelibrary.wiley.com/doi/10.1002/14651858.CD007729.pub2/full	Singing for children and adults with bronchiectasis
treatment	airways	http://onlinelibrary.wiley.com/doi/10.1002/14651858.CD002987/full	Troleandomycin as an oral corticosteroid sparing agent in stable asthma
treatment	ari	http://onlinelibrary.wiley.com/doi/10.1002/14651858.CD001478.pub5/full	Acellular vaccines for preventing whooping cough in children
treatment	ari	http://onlinelibrary.wiley.com/doi/10.1002/14651858.CD008400.pub2/full	Acupuncture for mumps in children
treatment	ari	http://onlinelibrary.wiley.com/doi/10.1002/14651858.CD002980.pub3/full	Acyclovir for treating varicella in otherwise healthy children and adolescents
treatment	ari	http://onlinelibrary.wiley.com/doi/10.1002/14651858.CD004419.pub3/full	Advising patients to increase fluid intake for treating acute respiratory infections
treatment	ari	http://onlinelibrary.wiley.com/doi/10.1002/14651858.CD001477.pub3/full	Antibiotics for preventing complications in children with measles
treatment	ari	http://onlinelibrary.wiley.com/doi/10.1002/14651858.CD004877.pub3/full	Chinese medicinal herbs for sore throat
treatment	ari	http://onlinelibrary.wiley.com/doi/10.1002/14651858.CD004782.pub2/full	Chinese medicinal herbs for the common cold
treatment	ari	http://onlinelibrary.wiley.com/doi/10.1002/14651858.CD009088.pub2/full	Corticosteroids for parasitic eosinophilic meningitis
treatment	ari	http://onlinelibrary.wiley.com/doi/10.1002/14651858.CD008231.pub3/full	Intranasal ipratropium bromide for the common cold
treatment	ari	http://onlinelibrary.wiley.com/doi/10.1002/14651858.CD007716.pub3/full	Macrolides for diffuse panbronchiolitis
treatment	ari	http://onlinelibrary.wiley.com/doi/10.1002/14651858.CD004975.pub2/full	Once or twice daily versus three times daily amoxicillin with or without clavulanate for the treatment of acute otitis media
treatment	ari	http://onlinelibrary.wiley.com/doi/10.1002/14651858.CD005437.pub2/full	Pre-admission antibiotics for suspected cases of meningococcal disease
treatment	ari	http://onlinelibrary.wiley.com/doi/10.1002/14651858.CD007897.pub2/full	Remediating buildings damaged by dampness and mould for preventing or reducing respiratory tract symptoms, infections and asthma
treatment	ari	http://onlinelibrary.wiley.com/doi/10.1002/14651858.CD001833.pub2/full	Vaccines for post-exposure prophylaxis against varicella (chickenpox) in children and adults
treatment	ari	http://onlinelibrary.wiley.com/doi/10.1002/14651858.CD000980.pub4/full	Vitamin C for preventing and treating the common cold
treatment	back	http://onlinelibrary.wiley.com/doi/10.1002/14651858.CD001351.pub2/full	Acupuncture and dry-needling for low back pain
treatment	back	http://onlinelibrary.wiley.com/doi/10.1002/14651858.CD004870.pub3/full	Acupuncture for neck disorders
treatment	back	http://onlinelibrary.wiley.com/doi/10.1002/14651858.CD007612.pub2/full	Advice to rest in bed versus advice to stay active for acute low-back pain and sciatica
treatment	back	http://onlinelibrary.wiley.com/doi/10.1002/14651858.CD001703.pub3/full	Antidepressants for non-specific low back pain
treatment	back	http://onlinelibrary.wiley.com/doi/10.1002/14651858.CD009173.pub2/full	Arthroplasty versus fusion in single-level cervical degenerative disc disease
treatment	back	http://onlinelibrary.wiley.com/doi/10.1002/14651858.CD000261.pub2/full	Back schools for non-specific low-back pain.
treatment	back	http://onlinelibrary.wiley.com/doi/10.1002/14651858.CD002014.pub3/full	Behavioural treatment for chronic low-back pain
treatment	back	http://onlinelibrary.wiley.com/doi/10.1002/14651858.CD008626.pub2/full	Botulinum toxin for subacute/chronic neck pain
treatment	back	http://onlinelibrary.wiley.com/doi/10.1002/14651858.CD008257.pub2/full	Botulinum toxin injections for low-back pain and sciatica
treatment	back	http://onlinelibrary.wiley.com/doi/10.1002/14651858.CD006850.pub2/full	Braces for idiopathic scoliosis in adolescents
treatment	back	http://onlinelibrary.wiley.com/doi/10.1002/14651858.CD006556.pub2/full	Chinese herbal medicine for chronic neck pain due to cervical degenerative disc disease
treatment	back	http://onlinelibrary.wiley.com/doi/10.1002/14651858.CD005427.pub2/full	Combined chiropractic interventions for low-back pain
treatment	back	http://onlinelibrary.wiley.com/doi/10.1002/14651858.CD004251.pub4/full	Electrotherapy for neck pain
treatment	back	http://onlinelibrary.wiley.com/doi/10.1002/14651858.CD000335.pub2/full	Exercise therapy for treatment of non-specific low back pain
treatment	back	http://onlinelibrary.wiley.com/doi/10.1002/14651858.CD007837.pub2/full	Exercises for adolescent idiopathic scoliosis
treatment	back	http://onlinelibrary.wiley.com/doi/10.1002/14651858.CD004250.pub4/full	Exercises for mechanical neck disorders
treatment	back	http://onlinelibrary.wiley.com/doi/10.1002/14651858.CD006555.pub2/full	Exercises for prevention of recurrences of low-back pain
treatment	back	http://onlinelibrary.wiley.com/doi/10.1002/14651858.CD004504.pub3/full	Herbal medicine for low back pain
treatment	back	http://onlinelibrary.wiley.com/doi/10.1002/14651858.CD004057.pub3/full	Individual patient education for low back pain
treatment	back	http://onlinelibrary.wiley.com/doi/10.1002/14651858.CD001824.pub3/full	Injection therapy for subacute and chronic low-back pain
treatment	back	http://onlinelibrary.wiley.com/doi/10.1002/14651858.CD005107.pub4/full	Low level laser therapy for nonspecific low-back pain
treatment	back	http://onlinelibrary.wiley.com/doi/10.1002/14651858.CD001823.pub3/full	Lumbar supports for prevention and treatment of low back pain
treatment	back	http://onlinelibrary.wiley.com/doi/10.1002/14651858.CD004249.pub3/full	Manipulation or Mobilisation for Neck Pain
treatment	back	http://onlinelibrary.wiley.com/doi/10.1002/14651858.CD005958.pub3/full	Manual material handling advice and assistive devices for preventing and treating back pain in workers
treatment	back	http://onlinelibrary.wiley.com/doi/10.1002/14651858.CD001929.pub2/full	Massage for low-back pain
treatment	back	http://onlinelibrary.wiley.com/doi/10.1002/14651858.CD004871.pub4/full	Massage for mechanical neck disorders
treatment	back	http://onlinelibrary.wiley.com/doi/10.1002/14651858.CD006408.pub2/full	Mechanical traction for neck pain with or without radiculopathy
treatment	back	http://onlinelibrary.wiley.com/doi/10.1002/14651858.CD000319.pub4/full	Medicinal and injection therapies for mechanical neck disorders
treatment	back	http://onlinelibrary.wiley.com/doi/10.1002/14651858.CD002194/full	Multidisciplinary biopsychosocial rehabilitation for neck and shoulder pain among working age adults
treatment	back	http://onlinelibrary.wiley.com/doi/10.1002/14651858.CD004252/full	Muscle relaxants for non-specific low-back pain
treatment	back	http://onlinelibrary.wiley.com/doi/10.1002/14651858.CD003009.pub2/full	Neuroreflexotherapy for non-specific low-back pain
treatment	back	http://onlinelibrary.wiley.com/doi/10.1002/14651858.CD000396.pub3/full	Non-steroidal anti-inflammatory drugs for low back pain
treatment	back	http://onlinelibrary.wiley.com/doi/10.1002/14651858.CD005106.pub4/full	Patient education for neck pain
treatment	back	http://onlinelibrary.wiley.com/doi/10.1002/14651858.CD001822.pub2/full	Physical conditioning programs for improving work outcomes in workers with back pain
treatment	back	http://onlinelibrary.wiley.com/doi/10.1002/14651858.CD004059.pub3/full	Prolotherapy injections for chronic low-back pain
treatment	back	http://onlinelibrary.wiley.com/doi/10.1002/14651858.CD004058/full	Radiofrequency denervation for neck and back pain
treatment	back	http://onlinelibrary.wiley.com/doi/10.1002/14651858.CD003007.pub2/full	Rehabilitation after lumbar disc surgery
treatment	back	http://onlinelibrary.wiley.com/doi/10.1002/14651858.CD004958.pub2/full	Single or double-level anterior interbody fusion techniques for cervical degenerative disc disease
treatment	back	http://onlinelibrary.wiley.com/doi/10.1002/14651858.CD008880.pub2/full	Spinal manipulative therapy for acute low-back pain
treatment	back	http://onlinelibrary.wiley.com/doi/10.1002/14651858.CD004750.pub2/full	Superficial heat or cold for low back pain
treatment	back	http://onlinelibrary.wiley.com/doi/10.1002/14651858.CD001466.pub3/full	Surgery for cervical radiculopathy or myelopathy
treatment	back	http://onlinelibrary.wiley.com/doi/10.1002/14651858.CD001350.pub4/full	Surgical interventions for lumbar disc prolapse
treatment	back	http://onlinelibrary.wiley.com/doi/10.1002/14651858.CD008326.pub2/full	Total disc replacement for chronic back pain in the presence of disc degeneration
treatment	back	http://onlinelibrary.wiley.com/doi/10.1002/14651858.CD003008.pub3/full	Transcutaneous electrical nerve stimulation (TENS) versus placebo for chronic low-back pain
treatment	back	http://onlinelibrary.wiley.com/doi/10.1002/14651858.CD008160.pub2/full	Workplace interventions for neck pain in workers
treatment	eyes	http://onlinelibrary.wiley.com/doi/10.1002/14651858.CD009379.pub2/full	Amniotic membrane transplantation for acute ocular burns
treatment	eyes	http://onlinelibrary.wiley.com/doi/10.1002/14651858.CD007325.pub2/full	Anti-vascular endothelial growth factor for macular edema secondary to central retinal vein occlusion
treatment	eyes	http://onlinelibrary.wiley.com/doi/10.1002/14651858.CD004242.pub4/full	Day care versus in-patient surgery for age-related cataract
treatment	eyes	http://onlinelibrary.wiley.com/doi/10.1002/14651858.CD009233.pub2/full	Environmental and behavioural interventions for reducing physical activity limitation in community-dwelling visually impaired older people
treatment	eyes	http://onlinelibrary.wiley.com/doi/10.1002/14651858.CD004003.pub4/full	Environmental sanitary interventions for preventing active trachoma
treatment	eyes	http://onlinelibrary.wiley.com/doi/10.1002/14651858.CD001775.pub2/full	Ginkgo biloba extract for age-related macular degeneration
treatment	eyes	http://onlinelibrary.wiley.com/doi/10.1002/14651858.CD005556.pub2/full	Interventions for chronic blepharitis
treatment	eyes	http://onlinelibrary.wiley.com/doi/10.1002/14651858.CD006769.pub2/full	Interventions for late trabeculectomy bleb leak
treatment	eyes	http://onlinelibrary.wiley.com/doi/10.1002/14651858.CD003738.pub3/full	Interventions for preventing posterior capsule opacification
treatment	eyes	http://onlinelibrary.wiley.com/doi/10.1002/14651858.CD005136.pub2/full	Interventions for stimulus deprivation amblyopia
treatment	eyes	http://onlinelibrary.wiley.com/doi/10.1002/14651858.CD004008.pub2/full	Interventions for trachoma trichiasis
treatment	eyes	http://onlinelibrary.wiley.com/doi/10.1002/14651858.CD002030.pub3/full	Photodynamic therapy for neovascular age-related macular degeneration
treatment	eyes	http://onlinelibrary.wiley.com/doi/10.1002/14651858.CD001538.pub3/full	Surgery for nonarteritic anterior ischemic optic neuropathy
treatment	eyes	http://onlinelibrary.wiley.com/doi/10.1002/14651858.CD005022.pub3/full	Surgical implantation of steroids with antiangiogenic characteristics for treating neovascular age-related macular degeneration
treatment	eyes	http://onlinelibrary.wiley.com/doi/10.1002/14651858.CD009306.pub2/full	Vitrectomy with internal limiting membrane (ILM) peeling versus vitrectomy with no peeling for idiopathic full-thickness macular hole (FTMH)
treatment	gynaeca	http://onlinelibrary.wiley.com/doi/10.1002/14651858.CD004706.pub4/full	Adjuvant (post-surgery) chemotherapy for early stage epithelial ovarian cancer
treatment	gynaeca	http://onlinelibrary.wiley.com/doi/10.1002/14651858.CD003913/full	Chemotherapy for high-grade glioma
treatment	gynaeca	http://onlinelibrary.wiley.com/doi/10.1002/14651858.CD002225.pub2/full	Concomitant chemotherapy and radiation therapy for cancer of the uterine cervix
treatment	gynaeca	http://onlinelibrary.wiley.com/doi/10.1002/14651858.CD005341.pub2/full	Granulocyte transfusions for preventing infections in patients with neutropenia or neutrophil dysfunction
treatment	gynaeca	http://onlinelibrary.wiley.com/doi/10.1002/14651858.CD007563.pub2/full	High dose rate versus low dose rate intracavity brachytherapy for locally advanced uterine cervix cancer
treatment	gynaeca	http://onlinelibrary.wiley.com/doi/10.1002/14651858.CD007926.pub2/full	Hormonal therapy in advanced or recurrent endometrial cancer
treatment	gynaeca	http://onlinelibrary.wiley.com/doi/10.1002/14651858.CD005007.pub3/full	Hyperbaric oxygenation for tumour sensitisation to radiotherapy
treatment	gynaeca	http://onlinelibrary.wiley.com/doi/10.1002/14651858.CD009447/full	Low molecular weight heparin versus unfractionated heparin for perioperative thromboprophylaxis in patients with cancer
treatment	gynaeca	http://onlinelibrary.wiley.com/doi/10.1002/14651858.CD006911.pub2/full	Music interventions for improving psychological and physical outcomes in cancer patients
treatment	gynaeca	http://onlinelibrary.wiley.com/doi/10.1002/14651858.CD002033/full	Nystatin prophylaxis and treatment in severely immunodepressed patients
treatment	gynaeca	http://onlinelibrary.wiley.com/doi/10.1002/14651858.CD006932.pub3/full	Pharmacological treatment of depression in patients with a primary brain tumour
treatment	gynaeca	http://onlinelibrary.wiley.com/doi/10.1002/14651858.CD007387.pub2/full	Retroperitoneal drainage versus no drainage after pelvic lymphadenectomy for the prevention of lymphocyst formation in patients with gynaecological malignancies
treatment	gynaeca	http://onlinelibrary.wiley.com/doi/10.1002/14651858.CD001318.pub2/full	Surgery for cervical intraepithelial neoplasia
treatment	gynaeca	http://onlinelibrary.wiley.com/doi/10.1002/14651858.CD008765.pub3/full	Surgical cytoreduction for recurrent epithelial ovarian cancer
treatment	gynaeca	http://onlinelibrary.wiley.com/doi/10.1002/14651858.CD005589.pub2/full	Topotecan for ovarian cancer
treatment	infectn	http://onlinelibrary.wiley.com/doi/10.1002/14651858.CD006085.pub2/full	Antiamoebic drugs for treating amoebic colitis
treatment	infectn	http://onlinelibrary.wiley.com/doi/10.1002/14651858.CD002150/full	Antibiotics for treating scrub typhus
treatment	infectn	http://onlinelibrary.wiley.com/doi/10.1002/14651858.CD002151.pub2/full	Antipyretic measures for treating fever in malaria
treatment	infectn	http://onlinelibrary.wiley.com/doi/10.1002/14651858.CD007483.pub2/full	Artemisinin-based combination therapy for treating uncomplicated malaria
treatment	infectn	http://onlinelibrary.wiley.com/doi/10.1002/14651858.CD005967.pub4/full	Artesunate versus quinine for treating severe malaria
treatment	infectn	http://onlinelibrary.wiley.com/doi/10.1002/14651858.CD006688.pub2/full	Azithromycin for treating uncomplicated malaria
treatment	infectn	http://onlinelibrary.wiley.com/doi/10.1002/14651858.CD000386.pub2/full	Chloroquine or amodiaquine combined with sulfadoxine-pyrimethamine for treating uncomplicated malaria
treatment	infectn	http://onlinelibrary.wiley.com/doi/10.1002/14651858.CD000169.pub2/full	Drugs for preventing malaria in pregnant women
treatment	infectn	http://onlinelibrary.wiley.com/doi/10.1002/14651858.CD006491.pub2/full	Drugs for preventing malaria in travellers
treatment	infectn	http://onlinelibrary.wiley.com/doi/10.1002/14651858.CD004912.pub3/full	Drugs for treating uncomplicated malaria in pregnant women
treatment	infectn	http://onlinelibrary.wiley.com/doi/10.1002/14651858.CD005434.pub2/full	Electronic mosquito repellents for preventing mosquito bites and malaria infection
treatment	infectn	http://onlinelibrary.wiley.com/doi/10.1002/14651858.CD006657.pub2/full	Indoor residual spraying for preventing malaria
treatment	infectn	http://onlinelibrary.wiley.com/doi/10.1002/14651858.CD000363.pub2/full	Insecticide-treated bed nets and curtains for preventing malaria
treatment	infectn	http://onlinelibrary.wiley.com/doi/10.1002/14651858.CD003755.pub2/full	Insecticide-treated nets for preventing malaria in pregnancy
treatment	infectn	http://onlinelibrary.wiley.com/doi/10.1002/14651858.CD002153/full	Interventions for preventing reactions to snake antivenom
treatment	infectn	http://onlinelibrary.wiley.com/doi/10.1002/14651858.CD000320.pub2/full	Interventions for treating scabies
treatment	infectn	http://onlinelibrary.wiley.com/doi/10.1002/14651858.CD007180.pub2/full	Interventions to improve disposal of human excreta for preventing diarrhoea
treatment	infectn	http://onlinelibrary.wiley.com/doi/10.1002/14651858.CD004391.pub2/full	Intramuscular arteether for treating severe malaria
treatment	infectn	http://onlinelibrary.wiley.com/doi/10.1002/14651858.CD001474/full	Iron-chelating agents for treating malaria
treatment	infectn	http://onlinelibrary.wiley.com/doi/10.1002/14651858.CD003490.pub2/full	Low level laser therapy for treating tuberculosis
treatment	infectn	http://onlinelibrary.wiley.com/doi/10.1002/14651858.CD008603.pub2/full	Oral vaccines for preventing cholera
treatment	infectn	http://onlinelibrary.wiley.com/doi/10.1002/14651858.CD007401.pub2/full	Probiotics for treating persistent diarrhoea in children
treatment	infectn	http://onlinelibrary.wiley.com/doi/10.1002/14651858.CD001362/full	Regimens of less than six months for treating tuberculosis
treatment	infectn	http://onlinelibrary.wiley.com/doi/10.1002/14651858.CD002848.pub2/full	Rotavirus vaccine for preventing diarrhoea
treatment	infectn	http://onlinelibrary.wiley.com/doi/10.1002/14651858.CD000972/full	Steroids for treating cerebral malaria
treatment	infectn	http://onlinelibrary.wiley.com/doi/10.1002/14651858.CD004966.pub2/full	Sulfadoxine-pyrimethamine plus artesunate versus sulfadoxine-pyrimethamine plus amodiaquine for treating uncomplicated malaria
treatment	infectn	http://onlinelibrary.wiley.com/doi/10.1002/14651858.CD006199/full	Vaccines for preventing malaria (blood-stage)
treatment	infectn	http://onlinelibrary.wiley.com/doi/10.1002/14651858.CD006198/full	Vaccines for preventing malaria (pre-erythrocytic)
treatment	infectn	http://onlinelibrary.wiley.com/doi/10.1002/14651858.CD004913.pub2/full	Vaccines for preventing smallpox
treatment	infectn	http://onlinelibrary.wiley.com/doi/10.1002/14651858.CD000977.pub2/full	Vaccines for preventing tick-borne encephalitis
treatment	muskinj	http://onlinelibrary.wiley.com/doi/10.1002/14651858.CD000521.pub2/full	Anaesthesia for hip fracture surgery in adults
treatment	muskinj	http://onlinelibrary.wiley.com/doi/10.1002/14651858.CD008775.pub2/full	Conservative interventions for treating diaphyseal fractures of the forearm bones in children
treatment	muskinj	http://onlinelibrary.wiley.com/doi/10.1002/14651858.CD000337.pub2/full	Conservative versus operative treatment for hip fractures in adults
treatment	muskinj	http://onlinelibrary.wiley.com/doi/10.1002/14651858.CD005959.pub2/full	Dynamic compression plating versus locked intramedullary nailing for humeral shaft fractures in adults
treatment	muskinj	http://onlinelibrary.wiley.com/doi/10.1002/14651858.CD006194.pub2/full	External fixation versus conservative treatment for distal radial fractures in adults
treatment	muskinj	http://onlinelibrary.wiley.com/doi/10.1002/14651858.CD000093.pub5/full	Gamma and other cephalocondylic intramedullary nails versus extramedullary implants for extracapsular hip fractures in adults
treatment	muskinj	http://onlinelibrary.wiley.com/doi/10.1002/14651858.CD001255.pub4/full	Hip protectors for preventing hip fractures in older people
treatment	muskinj	http://onlinelibrary.wiley.com/doi/10.1002/14651858.CD004713.pub2/full	Hyperbaric oxygen therapy for delayed onset muscle soreness and closed soft tissue injury
treatment	muskinj	http://onlinelibrary.wiley.com/doi/10.1002/14651858.CD004712.pub4/full	Hyperbaric oxygen therapy for promoting fracture healing and treating fracture non-union
treatment	muskinj	http://onlinelibrary.wiley.com/doi/10.1002/14651858.CD007908.pub2/full	Interventions for treating acute elbow dislocations in adults
treatment	muskinj	http://onlinelibrary.wiley.com/doi/10.1002/14651858.CD004574.pub2/full	Interventions for treating mallet finger injuries
treatment	muskinj	http://onlinelibrary.wiley.com/doi/10.1002/14651858.CD009496.pub2/full	Platelet rich therapies for long bone healing in adults
treatment	muskinj	http://onlinelibrary.wiley.com/doi/10.1002/14651858.CD001356.pub3/full	Surgical versus conservative interventions for anterior cruciate ligament ruptures in adults
treatment	muskinj	http://onlinelibrary.wiley.com/doi/10.1002/14651858.CD008470.pub2/full	Surgical versus conservative interventions for treating ankle fractures in adults
treatment	muskinj	http://onlinelibrary.wiley.com/doi/10.1002/14651858.CD008579.pub2/full	Ultrasound and shockwave therapy for acute fractures in adults
treatment	preg	http://onlinelibrary.wiley.com/doi/10.1002/14651858.CD000098/full	Antibiotics for gonorrhoea in pregnancy
treatment	preg	http://onlinelibrary.wiley.com/doi/10.1002/14651858.CD000020.pub2/full	Anti-D administration in pregnancy for preventing Rhesus alloimmunisation
treatment	preg	http://onlinelibrary.wiley.com/doi/10.1002/14651858.CD000034/full	Bed rest in hospital for suspected impaired fetal growth
treatment	preg	http://onlinelibrary.wiley.com/doi/10.1002/14651858.CD000491.pub2/full	Duration of treatment for asymptomatic bacteriuria during pregnancy
treatment	preg	http://onlinelibrary.wiley.com/doi/10.1002/14651858.CD001055.pub3/full	Interventions for promoting smoking cessation during pregnancy
treatment	preg	http://onlinelibrary.wiley.com/doi/10.1002/14651858.CD006971/full	Intracervical prostaglandins for induction of labour
treatment	preg	http://onlinelibrary.wiley.com/doi/10.1002/14651858.CD003246.pub2/full	Intravenous oxytocin alone for cervical ripening and induction of labour
treatment	preg	http://onlinelibrary.wiley.com/doi/10.1002/14651858.CD000137/full	Maternal oxygen administration for suspected impaired fetal growth
treatment	preg	http://onlinelibrary.wiley.com/doi/10.1002/14651858.CD007123.pub3/full	Oxytocin versus no treatment or delayed treatment for slow progress in the first stage of spontaneous labour
treatment	preg	http://onlinelibrary.wiley.com/doi/10.1002/14651858.CD004907.pub2/full	Package of care for active management in labour for reducing caesarean section rates in low-risk women
treatment	preg	http://onlinelibrary.wiley.com/doi/10.1002/14651858.CD004902.pub4/full	Risk scoring systems for predicting preterm birth with the aim of reducing associated adverse outcomes
treatment	preg	http://onlinelibrary.wiley.com/doi/10.1002/14651858.CD004946.pub2/full	Third trimester antiviral prophylaxis for preventing maternal genital herpes simplex virus (HSV) recurrences and neonatal infection
treatment	preg	http://onlinelibrary.wiley.com/doi/10.1002/14651858.CD003094.pub3/full	Treatments for iron-deficiency anaemia in pregnancy
treatment	preg	http://onlinelibrary.wiley.com/doi/10.1002/14651858.CD004664.pub3/full	Vibroacoustic stimulation for fetal assessment in labour in the presence of a nonreassuring fetal heart rate trace
treatment	preg	http://onlinelibrary.wiley.com/doi/10.1002/14651858.CD004072.pub2/full	Vitamin C supplementation in pregnancy
treatment	renal	http://onlinelibrary.wiley.com/doi/10.1002/14651858.CD007004.pub2/full	Aldosterone antagonists for preventing the progression of chronic kidney disease
treatment	renal	http://onlinelibrary.wiley.com/doi/10.1002/14651858.CD006257/full	Angiotensin converting enzyme inhibitors and angiotensin II receptor antagonists for preventing the progression of diabetic kidney disease
treatment	renal	http://onlinelibrary.wiley.com/doi/10.1002/14651858.CD001535.pub2/full	Antibiotic duration for treating uncomplicated, symptomatic lower urinary tract infections in elderly women
treatment	renal	http://onlinelibrary.wiley.com/doi/10.1002/14651858.CD007182.pub2/full	Antimicrobial agents for treating uncomplicated urinary tract infection in women
treatment	renal	http://onlinelibrary.wiley.com/doi/10.1002/14651858.CD003774.pub4/full	Antiviral medications for preventing cytomegalovirus disease in solid organ transplant recipients
treatment	renal	http://onlinelibrary.wiley.com/doi/10.1002/14651858.CD005283.pub2/full	Biocompatible hemodialysis membranes for acute renal failure
treatment	renal	http://onlinelibrary.wiley.com/doi/10.1002/14651858.CD001533.pub4/full	Corticosteroid therapy for nephrotic syndrome in children
treatment	renal	http://onlinelibrary.wiley.com/doi/10.1002/14651858.CD003078/full	Double bag or Y-set versus standard transfer systems for continuous ambulatory peritoneal dialysis in end-stage renal disease
treatment	renal	http://onlinelibrary.wiley.com/doi/10.1002/14651858.CD004926.pub3/full	Fluids and diuretics for acute ureteric colic
treatment	renal	http://onlinelibrary.wiley.com/doi/10.1002/14651858.CD003965/full	Immunosuppressive agents for treating IgA nephropathy
treatment	renal	http://onlinelibrary.wiley.com/doi/10.1002/14651858.CD004293.pub2/full	Immunosuppressive treatment for idiopathic membranous nephropathy in adults with nephrotic syndrome
treatment	renal	http://onlinelibrary.wiley.com/doi/10.1002/14651858.CD003962.pub2/full	Non-immunosuppressive treatment for IgA nephropathy
treatment	renal	http://onlinelibrary.wiley.com/doi/10.1002/14651858.CD004754.pub2/full	Pharmacological interventions for preventing complications in idiopathic hypercalciuria
treatment	renal	http://onlinelibrary.wiley.com/doi/10.1002/14651858.CD007016.pub2/full	Tidal versus other forms of peritoneal dialysis for acute kidney injury
treatment	renal	http://onlinelibrary.wiley.com/doi/10.1002/14651858.CD005279.pub4/full	Ultrasound use for the placement of haemodialysis catheters
treatment	stroke	http://onlinelibrary.wiley.com/doi/10.1002/14651858.CD008530.pub2/full	Antibiotic therapy for preventing infections in patients with acute stroke
treatment	stroke	http://onlinelibrary.wiley.com/doi/10.1002/14651858.CD001928.pub2/full	Calcium antagonists for acute ischemic stroke
treatment	stroke	http://onlinelibrary.wiley.com/doi/10.1002/14651858.CD008076.pub2/full	Cilostazol versus aspirin for secondary prevention of vascular events after stroke of arterial origin
treatment	stroke	http://onlinelibrary.wiley.com/doi/10.1002/14651858.CD004583.pub2/full	Corticosteroids for aneurysmal subarachnoid haemorrhage and primary intracerebral haemorrhage
treatment	stroke	http://onlinelibrary.wiley.com/doi/10.1002/14651858.CD000091.pub2/full	Fibrinogen depleting agents for acute ischaemic stroke
treatment	stroke	http://onlinelibrary.wiley.com/doi/10.1002/14651858.CD004129.pub2/full	Force platform feedback for standing balance training after stroke
treatment	stroke	http://onlinelibrary.wiley.com/doi/10.1002/14651858.CD000119.pub3/full	Low-molecular-weight heparins or heparinoids versus standard unfractionated heparin for acute ischaemic stroke
treatment	stroke	http://onlinelibrary.wiley.com/doi/10.1002/14651858.CD006787.pub2/full	Music therapy for acquired brain injury
treatment	stroke	http://onlinelibrary.wiley.com/doi/10.1002/14651858.CD006186.pub2/full	Oral anticoagulants versus antiplatelet therapy for preventing stroke in patients with non-valvular atrial fibrillation and no history of stroke or transient ischemic attacks
treatment	stroke	http://onlinelibrary.wiley.com/doi/10.1002/14651858.CD004955.pub2/full	Puerarin for acute ischaemic stroke
treatment	stroke	http://onlinelibrary.wiley.com/doi/10.1002/14651858.CD008348.pub3/full	Sonothrombolysis for acute ischaemic stroke
treatment	stroke	http://onlinelibrary.wiley.com/doi/10.1002/14651858.CD002925/full	Therapy-based rehabilitation services for stroke patients at home
treatment	stroke	http://onlinelibrary.wiley.com/doi/10.1002/14651858.CD000213.pub2/full	Thrombolysis for acute ischaemic stroke
treatment	stroke	http://onlinelibrary.wiley.com/doi/10.1002/14651858.CD004296.pub2/full	Triflusal for preventing serious vascular events in people at high risk
treatment	stroke	http://onlinelibrary.wiley.com/doi/10.1002/14651858.CD008186.pub2/full	Water-based exercises for improving activities of daily living after stroke
